# Supplementary material for: Temporospatial induction of homeodomain gene cut dictates natural lineage reprogramming
Source: eLife. 2018 May 1;7:e33934. doi: 10.7554/eLife.33934 (PMC5986271; doi:10.7554/eLife.33934)
Supplement: Figure 2—source data 1. [file elife-33934-fig2-data1.xlsx]

## Sheet: Sheet1
Figure 2-source data
Sample size (n), mean, STDEV are presented for the data in Figure 2H
2H
Developmental Stages (h APF)	n	mean	STDEV
L3	7	0	0
0	9	8.5	0.7
0.5	8	18	2
1	13	24.8	6.5
3	10	41.8	5.8
9	7	46.7	2.8
