# Supplementary material for: Temporospatial induction of homeodomain gene cut dictates natural lineage reprogramming
Source: eLife. 2018 May 1;7:e33934. doi: 10.7554/eLife.33934 (PMC5986271; doi:10.7554/eLife.33934)
Supplement: Figure 3—source data 1. [file elife-33934-fig3-data1.xlsx]

## Sheet: Sheet1
Figure 3-source data
Sample size (n), mean, STDEV, and student's t-test are presented for the data in Figure 3K,L
3K
genotype	n	mean	STDEV	p Value
control	11	222.6	52.7	0.000237
cut-IR	11	132.7	48.3
3L
genotype	n	mean	STDEV	p Value
control	7	29	6.7	< 0.0001
cut-IR	9	7	1.4
