# Supplementary material for: Temporospatial induction of homeodomain gene cut dictates natural lineage reprogramming
Source: eLife. 2018 May 1;7:e33934. doi: 10.7554/eLife.33934 (PMC5986271; doi:10.7554/eLife.33934)
Supplement: Figure 5—source data 1. [file elife-33934-fig5-data1.xlsx]

## Sheet: Sheet1
Figure 5-source data
Sample size (n), mean, STDEV, and student's t-test are presented for the data in Figure 5B
5B
stage	n	mean	STDEV	p Value
E	14	0	0	p < 0.0001
M	16	1	0.28
L	16	4.4	0.73
0	16	7.4	0.71
0.5	16	11.4	1.32
1	16	5.6	0.51
3	16	1.6	0.36
5	16	1.8	0.4
7	16	2.2	0.28
