# Supplementary material for: Temporospatial induction of homeodomain gene cut dictates natural lineage reprogramming
Source: eLife. 2018 May 1;7:e33934. doi: 10.7554/eLife.33934 (PMC5986271; doi:10.7554/eLife.33934)
Supplement: Figure 6—source data 1. [file elife-33934-fig6-data1.xlsx]

## Sheet: Sheet1
Figure 6-source data
Sample size (n), mean, STDEV, and student's t-test are presented for the data in Figure 6E,J
6E
stage	n	mean	STDEV	p Value
L	11	1	0.12	p< 0.0001
0	15	2.8	0.36
0.5	16	5.5	0.61
1	12	1.7	0.24
6J
genotype	n
Z2	24
Arm	23
Z2+Arm	44
Z2+Ell	20
